# Supplementary material for: Impact of common genetic determinants of Hemoglobin A1c on type 2 diabetes risk and diagnosis in ancestrally diverse populations: A transethnic genome-wide meta-analysis
Source: PLoS Med. 2017 Sep 12;14(9):e1002383. doi: 10.1371/journal.pmed.1002383 (PMC5595282; doi:10.1371/journal.pmed.1002383)
Supplement: S2 Table — (XLSX) [file pmed.1002383.s003.xlsx]

## Sheet: S2 Table
S2 Table. Association of lead glycated hemoglobin (HbA1c) variants with glycemic and erythrocytic traits from publicly available association results.
						Glycemic traits							Erythrocytic traits
						Manning et al. (2012)		Saxena et al. (2010)	Scott et al. (2012)			Strawbridge et al. (2011)	van der Harst et al. (2012)
SNP	Chr.	Position (bp)	Gene	Status	Classification	FG	lnFIns	2hr Glu	FGlu	lnFIns	2hr Glu	Proinsulin	Hb	MCH	MCV	PCV	RBC	MCHC
							adjBMI			adjBMI
rs2375278	1	25401625	SYF2	Novel	Unclassified	0.66	0.09	0.81	0.82	0.65	0.19	0.39	0.74	0.86	0.82	0.82	0.32	0.53
rs267738	1	149207249	CERS2	Novel	Unclassified	0.000959	0.31	0.25	0.000275	0.58	0.77	0.6	0.43	0.04	0.13	0.36	0.25	0.16
rs12132919	1	154584765	TMEM79	Known	Erythrocytic	0.16	0.87	0.64	No proxy available			0.21	0.16	0.17	0.02	0.37	0.85	0.34
rs857691	1	156893002	SPTA1	Known	Erythrocytic	0.19	0.99	0.32	0.34	0.96	0.18	0.12	0.06	0.13	1.54e-07	0.461	0.00288	5.22e-13
rs17509001	2	23874735	ATAD2B	Novel	Unclassified	0.88	0.00703	0.42	0.61	0.009476	0.86	0.28	0.13	0.17	0.02	0.26	0.05	0.75
rs12621844	2	48268239	FOXN2	Novel	Unclassified	0.04	0.00867	0.92	No proxy available			0.09	0.4	0.54	0.51	0.89	0.13	0.21
rs13387347	2	169463092	G6PC2	Novel	Glycemic	1.67e-06	0.61	0.97	No proxy available			0.46	0.2	0.56	0.73	0.45	0.59	0.64
rs560887	2	169471394	G6PC2	Known	Glycemic	4.68e-100	0.04	0.41	0	0.01	0.15	0.37	0.32	0.28	0.71	0.81	0.51	0.37
rs17256082	2	175000610	SCRN3	Novel	Unclassified	0.59	0.07	0.13	0.76	0.16	0.02	0.31	0.05	0.23	0.1	0.02	0.16	0.82
rs7616006	3	12242648	SYN2	Novel	Erythrocytic	0.11	0.93	0.58	0.69	0.42	0.6	0.35	0.71	0.13	0.03	0.77	0.52	0.03
rs9818758	3	49357929	USP4	Novel	Unclassified	0.01	0.05	0.94	0.00288	0.0023	0.72	0.9	0.84	0.02	0.04	0.82	0.02	0.46
rs11708067	3	124548468	ADCY5	Novel	Glycemic	1.89e-08	0.08	6.64e-05	1.3e-18	1.43e-05	3.23e-11	0.00138	0.1	0.1	0.31	0.58	0.63	0.000616
rs8192675	3	172207577	SLC2A2	Novel	Glycemic	1.45e-10	0.51	0.51	1.68e-13	0.88	0.33	0.88	0.32	0.46	0.09	0.44	0.84	0.72
rs4894799	3	173278234	FNDC3B	Novel	Unclassified	0.52	0.00219	0.59	No proxy available			0.92	0.56	0.33	0.47	0.44	0.64	0.76
rs13134327	4	144879245	FREM3	Novel	Glycemic	0.1	0.15	0.81	1.86e-05	0.71	0.62	0.29	0.46	0.01	0.00209	0.1	0.25	0.84
rs11954649	5	156988069	SOX30	Novel	Unclassified
rs7756992	6	20787688	CDKAL1	Known	Glycemic	4.55e-05	0.04	0.04	1.79e-09	0.04	0.00951	0.04	0.21	0.42	0.41	0.77	0.38	0.13
rs1800562	6	26201120	HFE	Known	Erythrocytic	0.64	0.79	0.51	0.18	0.45	0.38	0.68	5.57e-13	6.5e-56	1.25e-42	4.31e-05	8.61e-06	2.03e-10
rs198846	6	26215442	HFE	Novel	Erythrocytic	0.79	0.5	0.88	0.53	0.07	0.63	0.48	1.42e-30	6.86e-63	6.65e-45	3.49e-10	0.04	7.46e-21
rs11964178	6	109668728	C6orf183	Novel	Erythrocytic	0.94	0.59	0.00863	0.16	0.97	0.44	0.21	0.01	1.14e-18	1.4e-17	0.00152	2.74e-17	0.00367
rs11154792	6	135473333	MYB	Known	Erythrocytic	0.29	0.21	0.1	No proxy available			0.89	5.54e-09	3.45e-96	1.48e-101	2.1e-18	1.8e-83	1.11e-11
rs592423	6	139882386	CITED2	Novel	Erythrocytic	0.03	0.03	0.00702	0.18	0.000746	0.43	0.58	0.00146	8.89e-26	2.17e-34	0.00345	1.36e-06	0.31
rs2191349	7	15030834	DGKB	Novel	Glycemic	1.15e-24	0.51	0.98	1.28e-42	0.63	0.68	0.1	0.06	0.85	0.74	0.12	0.26	0.53
rs4607517	7	44202193	GCK	Known	Glycemic	1.39e-51	0.08	0.000196	No proxy available			0.2	0.24	0.81	0.69	0.7	0.31	0.99
rs3824065	7	44213783	GCK	Novel	Glycemic	2.84e-24	0.71	0.3	9.04e-53	0.25	1.23e-06	0.52	0.26	0.53	0.08	0.78	0.15	0.53
rs6474359	8	41668351	ANK1	Known	Unclassified	0.25	0.11	0.05	0.84	0.62	0.1	0.49	0.00134	0.48	0.02	0.21	0.02	0.00126
rs4737009	8	41749562	ANK1	Known	Erythrocytic	0.00263	0.36	0.94	0.51	0.69	0.65	0.84	0.000893	0.29	3.38e-06	0.18	4.38e-05	4.85e-11
rs6980507	8	42502241	SLC20A2	Novel	Erythrocytic	0.22	0.67	0.72	0.02	0.11	0.84	0.00639	0.83	0.51	0.00142	0.09	0.83	3.33e-06
rs11558471	8	118254914	SLC30A8	Known	Glycemic	3.96e-21	0.13	3.82e-05	7.8e-37	0.02	0.00443	4.21e-13	0.00191	0.31	0.16	0.00168	0.00212	0.51
rs2383208	9	22122076	MTAP	Novel	Glycemic	2.42e-05	0.19	0.03	2.16e-17	0.03	9.27e-05	0.78	0.51	0.9	0.47	0.4	0.73	0.2
rs7040409	9	90693056	C9orf47	Novel	Erythrocytic	0.23	0.97	0.17	0.35	0.12	0.26	0.06	0.48	0.71	0.00621	0.54	0.31	2.22e-05
rs1467311	9	109576753	KLF4	Novel	Unclassified	0.3	0.7	0.64	0.9	0.2	0.79	0.71	0.31	0.28	0.02	0.72	0.27	0.09
rs579459	9	135143989	ABO	Novel	Glycemic	0.00893	0.68	0.63	3.32e-05	0.63	0.00021	0.44	1.35e-15	0.07	0.00461	7.59e-14	9.25e-18	0.37
rs4745982	10	70759849	HK1	Known	Erythrocytic	0.27	0.87	0.86	No proxy available			0.56	0.00146	9.68e-05	2.89e-06	0.000246	0.91	0.94
rs10823343	10	70761019	HK1	Novel	Unclassified	0.67	0.06	0.28	0.86	0.47	0.16	0.56	0.00053	0.24	0.00111	0.00304	0.12	0.02
rs17747324	10	114742493	TCF7L2	Known	Glycemic	3.54e-12	5.32e-05	2.76e-07	No proxy available			4.84e-17	0.51	0.7	0.23	0.3	0.71	0.46
rs3782123	11	195198	BET1L	Novel	Unclassified	0.17	0.41	0.45	0.17	0.92	0.76	0.1	0.29	0.77	0.81	0.05	0.16	0.82
rs2237896	11	2815016	KCNQ1	Novel	Glycemic	0.00805	0.59	0.02	6.88e-05	0.08	0.00114	0.44	0.15	0.7	0.4	0.3	0.13	0.92
rs174577	11	61361390	FADS2	Novel	Glycemic	2.36e-09	0.03	0.54	1.34e-18	0.03	0.08	0.68	0.00486	0.02	0.00253	0.00928	0.00251	0.37
rs11603334	11	72110633	ARAP1	Novel	Glycemic	7.87e-09	0.03	0.03	1.12e-11	0.09	0.04	3.25e-38	0.13	0.95	0.45	0.3	0.01	0.83
rs10830963	11	92348358	MTNR1B	Known	Glycemic	8.72e-95	0.91	0.01	1.07e-215	0.61	0.38	0.03	0.99	0.73	0.42	0.92	0.37	0.95
rs11224302	11	99961814	CNTN5	Novel	Erythrocytic	0.29	0.87	0.48	No proxy available			0.75	0.18	0.04	1.82e-06	0.01	0.27	0.00399
rs2110073	12	6946143	PHB2	Novel	Unclassified	0.91	0.01	0.38	0.59	0.7	0.13	0.41	0.7	0.18	0.35	0.84	0.97	0.85
rs2408955	12	46785398	SENP1	Novel	Erythrocytic	0.53	0.81	0.92	0.73	0.92	0.68	0.72	1.31e-07	0.15	0.00725	4.6e-07	0.00717	0.04
rs10774625	12	110394602	ATXN2	Novel	Erythrocytic	0.95	0.03	0.09	0.59	0.000253	0.63	0.12	8.57e-18	0.08	0.41	1.88e-13	4.17e-11	0.04
rs11619319	13	27385599	PDX1	Novel	Glycemic	2.3e-08	0.92	0.15	1.33e-15	0.98	0.16	0.05	0.63	0.0043	0.05	0.26	0.04	0.0058
rs576674	13	32452302	KL	Novel	Glycemic	0.00013	0.9	0.59	2.26e-08	0.98	0.06	0.21	0.48	0.1	0.03	0.6	0.07	0.31
rs282587	13	112399663	ATP11A	Known	Unclassified	0.12	0.32	0.79	No proxy available			0.7	0.87	0.16	0.00536	0.79	0.3	0.33
rs9604573	13	113571085	GAS6	Novel	Unclassified	0.58	0.00066	0.79	No proxy available			0.98	0.00634	0.39	0.55	0.02	0.03	0.68
rs11248914	16	233563	ITFG3	Novel	Erythrocytic	0.71	0.35	0.26	No proxy available			0.74	0.00252	2.65e-21	2.75e-13	0.63	7.16e-05	3.11e-08
rs1558902	16	52361075	FTO	Novel	Unclassified	0.03	0.22	0.97	6.00E-04*	0.71*	0.28*	0.43	0.37	0.08	0.11	0.46	0.11	0.1
rs4783565	16	67307691	CDH3	Novel	Erythrocytic	0.38	0.08	0.04	0.48	0.18	0.62	0.87	0.04	6.41e-06	3.28e-05	0.34	0.07	0.00478
rs837763	16	87381230	CDT1	Known	Erythrocytic	0.94	0.28	0.9	0.06	0.75	0.68	0.87	7.13e-11	0.15	2.86e-06	0.04	3.45e-07	1.93e-22
rs9914988	17	24207230	ERAL1	Novel	Erythrocytic	0.51	0.32	0.88	0.6	0.5	0.79	0.75	0.99	4e-12	1.76e-08	0.02	1.05e-06	2.16e-06
rs2073285	17	73628956	TMC6	Novel	Unclassified	0.82	0.44	No proxy available	No proxy available			0.93	0.32	0.96	0.05	0.79	0.34	0.15
rs1046896	17	78278822	FN3KRP	Known	Unclassified	0.24	0.38	0.52	0.27	0.18	0.28	0.34	0.25	0.27	0.39	0.17	0.3	0.64
rs11086054	19	17107737	MYO9B	Novel	Unclassified	0.67	0.35	0.09	0.84*	0.56*	0.42*	0.86	0.16	0.09	0.01	0.68	0.12	0.01
rs17533903	19	17117523	MYO9B	Known	Erythrocytic	0.91	0.77	0.14	0.44	0.69	0.37	0.06	0.35	0.04	4.36e-06	0.03	0.64	0.000744
rs4820268	22	35799537	TMPRSS6	Known	Erythrocytic	0.54	0.03	0.17	0.54	0.25	0.03	0.62	1.15e-31	2.68e-51	3.39e-52	1.27e-16	0.3	5.59e-12
rs1050828	X	153417411	G6PD	Novel	Erythrocytic
Lookups not available for rs1050828 (G6PD), or rs11954649 (SOX30)
rs12132919 (TMEM79) was classified as erythrocytic based on association of rs6684514 (r2=1 in 1000G JPT) with MCHC in Japanese individuals from Kamantani et al. (2010) (PMID:20139978)
rs7616006 (SYN2) was classified as erythrocytic based on association with Platelet count in Europeans from Gieger et al. (2011) (PMID:22139419)
* indicates a proxy was used. Proxy for rs1558902: rs1421085 (r2=1). Proxy for rs11086054, rs1870068 (r2=0.959).
