# Supplementary material for: Impact of common genetic determinants of Hemoglobin A1c on type 2 diabetes risk and diagnosis in ancestrally diverse populations: A transethnic genome-wide meta-analysis
Source: PLoS Med. 2017 Sep 12;14(9):e1002383. doi: 10.1371/journal.pmed.1002383 (PMC5595282; doi:10.1371/journal.pmed.1002383)
Supplement: S5 Table — (XLSX) [file pmed.1002383.s006.xlsx]

## Sheet: S5 Table
S5 Table. Genome-wide significant SNPs identified in the genetic discovery analysis. SNPs aligned to the HbA1c-increasing allele in Europeans, where available.									S5 Table. Genome-wide significant SNPs identified in the genetic discovery analysis. SNPs aligned to the HbA1c-increasing allele in Europeans, where available.
											European					African American					East Asian					South Asian
SNP	Effect Allele	Other Allele	Chromosome	Position (build 36)	Closest/biologically plausible gene	Associations in the EBI GWAS catalog*	Status	Signals	Classification	Trans-ethnic MANTRA log10BF	BETA	SE	PVAL	EAF	N	BETA	SE	PVAL	EAF	N	BETA	SE	PVAL	EAF	N	BETA	SE	PVAL	EAF	N
rs2375278	A	G	1	25401625	SYF2	Male-pattern baldness (27182965)	Novel	Single	Unclassified	6.93	0.0113	0.0022	2.029e-07	0.1888	112953	0.008	0.0155	0.6047	0.0778	7560	0.0164	0.0059	0.005273	0.2737	13329	0.0112	0.0164	0.4954	0.1083	8405
rs267738	T	G	1	149207249	CERS2	LDL cholesterol (24097068)	Novel	Single	Unclassified	6.41	0.0111	0.0019	2.594e-09	0.7701	118146	0.0388	0.0209	0.06351	0.9579	7545	0.0057	0.0088	0.518	0.8681	19080	0.0193	0.0197	0.3281	0.9307	8874
rs12132919	A	C	1	154584765	TMEM79	Mean corpuscular hemoglobin concentration (20139978), Glycated hemoglobin levels (24647736)	Known	Single	Erythrocytic	10.08	0.0047	0.002	0.0169	0.3081	88216	-0.0385	0.0155	0.01273	0.0908	7213	-0.0289	0.0044	3.33e-11	0.2803	18423	-0.005	0.0126	0.692	0.2225	7571.96
rs857691	T	C	1	156893002	SPTA1	Glycated hemoglobin levels (20858683), Other erythrocyte phenotypes (19862010), Red blood cell traits (23222517), QRS duration (27577874)	Known	Single	Erythrocytic	25.52	0.0193	0.0019	3.974e-25	0.2715	121554	0.0278	0.0096	0.003768	0.6969	7557	0.0139	0.0036	0.0001392	0.4384	20732	-0.0089	0.0138	0.5197	0.1627	8407
rs17509001	C	T	2	23874735	ATAD2B	Sitting height ratio (25865494), Influenza (H1N1) infection (26379185), Age at first birth (27798627), Number of children ever born (27798627)	Novel	Single	Unclassified	13.3	0.0181	0.0023	1.935e-15	0.1576	121575	0.0242	0.0147	0.1008	0.0948	7213	0.0083	0.009	0.3575	0.1415	20838	0.0054	0.0138	0.6961	0.1585	8874.02
rs12621844	T	C	2	48268239	FOXN2	-	Novel	Single	Unclassified	5.32	0.0099	0.0018	1.865e-08	0.5999	88288	-0.0051	0.0116	0.6606	0.8349	7213	0.0006	0.0066	0.9274	0.8103	18465	0.0002	0.011	0.9855	0.6868	7570
rs13387347	T	C	2	169463092	G6PC2	Glycated hemoglobin levels (19096518, 20858683, 24405752, 24647736), Fasting plasma glucose (18451265, 19060907, 25187374), Metabolic traits (19060910), Metabolite levels (22286219, 22916037, 27005778), Metabolic syndrome (22399527), Fasting glucose-related traits (20081858), Fasting glucose-related traits (interaction with BMI) (22581228), Glycemic traits (pregnancy) (23903356),	Novel	Multiple	Glycemic	5.77	0.0019	0.0019	0.308	0.457	88081	-0.0073	0.0093	0.4321	0.5822	7040	-0.0203	0.0039	1.358e-07	0.541	18166.9	-0.0251	0.0112	0.02528	0.6338	7103.93
rs560887	C	T	2	169471394	G6PC2	Glycated hemoglobin levels (19096518, 20858683, 24405752, 24647736), Fasting plasma glucose (18451265, 19060907, 25187374), Metabolic traits (19060910), Metabolite levels (22286219, 22916037, 27005778), Metabolic syndrome (22399527), Fasting glucose-related traits (20081858), Fasting glucose-related traits (interaction with BMI) (22581228), Glycemic traits (pregnancy) (23903356),	Known	Multiple	Glycemic	55.77	0.0284	0.0018	1.48e-58	0.6843	109489	0.0401	0.0182	0.02742	0.9422	7383	0.0239	0.0148	0.1063	0.8568	10962	0.0277	0.0158	0.0801	0.8817	8873
rs17256082	C	T	2	175000610	SCRN3	-	Novel	Single	Unclassified	6.27	0.0054	0.0017	0.001117	0.364	121345	0.042	0.0128	0.001061	0.1322	7210	0.0227	0.0045	3.577e-07	0.2581	20829	-0.0162	0.0121	0.1814	0.2206	8874
rs7616006	A	G	3	12242648	SYN2	Platelet count (22139419), Leprosy (27976721)	Novel	Single	Erythrocytic	10.16	0.0103	0.0017	5.068e-10	0.5744	121507	0.0093	0.0088	0.2899	0.3547	7564	0.0135	0.004	0.0006371	0.6441	20518.9	0.0067	0.0111	0.5468	0.7242	8874
rs9818758	A	G	3	49357929	USP4	Inflammatory bowel disease (23128233)	Novel	Single	Unclassified	7.2	0.0121	0.002	7.735e-10	0.2028	121581	-0.0023	0.0145	0.8744	0.1002	7213	0.0111	0.0083	0.1817	0.1367	20832	-0.0104	0.021	0.621	0.0653	8874.04
rs11708067	A	G	3	124548468	ADCY5	Fasting glucose-related traits (20081858), Two-hour glucose challenge (20081857), Birth weight (20372150, 23202124), Type 2 diabetes (24509480)	Novel	Single	Glycemic	10.62	0.0132	0.0019	1.419e-12	0.7542	119780	0.0121	0.0119	0.31	0.8494	7212	0.0113	0.0392	0.7733	0.9693	1734.92	0.0164	0.0131	0.2114	0.7947	8406.84
rs8192675	T	C	3	172207577	SLC2A2	Fasting glucose-related traits (20081858), Fasting glucose-related traits (interaction with BMI) (22581228), Liver enzyme levels (gamma-glutamyl transferase) (22001757)	Novel	Single	Glycemic	10.33	0.0112	0.0017	1.378e-11	0.6906	119841	0.0285	0.0096	0.002979	0.2877	7212	0.0086	0.0045	0.0538	0.7379	20836	-0.0084	0.011	0.4459	0.7037	8873
rs4894799	A	G	3	173278234	FNDC3B	Intraocular pressure (25173106), Height (23563607, 25429064, 25282103), Corneal structure (23291589), Heart rate (23583979), Waist circumference adjusted for body mass index (25673412), Intraocular pressure (28073927), Hip circumference adjusted for BMI (25673412)	Novel	Single	Unclassified	6.05	0.0089	0.0019	1.796e-06	0.6214	88337	0.0091	0.0086	0.2892	0.5488	7564	0.0127	0.0047	0.006449	0.7271	18451.9	0.0054	0.0103	0.6007	0.5193	7572
rs13134327	A	G	4	144879245	FREM3	Severe malaria (26416757)	Novel	Single	Glycemic	12.66	0.0131	0.0017	2.636e-15	0.3335	119717	0.007	0.0095	0.461	0.2902	7198	0.0045	0.0043	0.2905	0.281	20796.9	0.0191	0.0105	0.06939	0.3341	8874
rs11954649	G	C	5	156988069	SOX30	-	Novel	Single	Unclassified	6.2	Data not available for this SNP in this ancestry					0.1191	0.0216	3.596e-08	0.045	7040	Data not available for this SNP in this ancestry					Data not available for this SNP in this ancestry
rs7756992	G	A	6	20787688	CDKAL1	Glycated hemoglobin levels (22290723, 24647736), Fasting plasma glucose (25187374), Type 2 diabetes (17463246, 17460697, 18372903, 18711366, 19401414, 17463249, 17463248, 20581827, 22693455, 22961080, 23945395, 24509480, 25483131, 26818947, 27189021), Type 2 diabetes and other traits (19734900), Diabetes (gestational) (22233651), Body mass index (22344219, 22344221, 24861553), Birth weight (23202…	Known	Single	Glycemic	16.53	0.0123	0.0018	2.799e-12	0.2862	118856	0.0068	0.0083	0.4117	0.5599	7563	0.0192	0.0036	1.424e-07	0.5103	20493	0.0338	0.0115	0.003347	0.2564	8868
rs1800562	G	A	6	26201120	HFE	Glycated hemoglobin levels (20858683), Iron status biomarkers (19084217, 19820699, 21149283, 21208937, 21483845, 25352340), Hematological parameters (19820697), Hepcidin levels (21785125), Blood pressure (21909110), Diastolic blood pressure (21909115), Hypertension (21909115), Systolic blood pressure (21909115), Cardiovascular disease risk factors (21943158), LDL cholesterol (20686565, 24097068),…	Known	Multiple	Erythrocytic	26.81	0.0398	0.0036	4.669e-28	0.9279	106068	0.0804	0.0376	0.03238	0.9851	6229	Data not available for this SNP in this ancestry					Data not available for this SNP in this ancestry
rs198846	G	A	6	26215442	HFE	Glycated hemoglobin levels (20858683), Iron status biomarkers (19084217, 19820699, 21149283, 21208937, 21483845, 25352340), Hematological parameters (19820697), Hepcidin levels (21785125), Blood pressure (21909110), Diastolic blood pressure (21909115), Hypertension (21909115), Systolic blood pressure (21909115), Cardiovascular disease risk factors (21943158), LDL cholesterol (20686565, 24097068),…	Novel	Multiple	Erythrocytic	23.72	0.0218	0.0022	1.179e-23	0.8293	120479	0.0206	0.0132	0.1195	0.8706	7040	0.0295	0.0086	0.0006165	0.871	20822.9	0.0113	0.0183	0.5376	0.9145	8406.98
rs11964178	A	G	6	109668728	C6orf183	Obstructive sleep apnea trait (average respiratory event duration) (26977737)	Novel	Single	Erythrocytic	7.03	0.0096	0.0016	6.379e-10	0.5666	121505	-0.0054	0.0091	0.5525	0.3607	7212	0.0059	0.0043	0.1657	0.7213	20714.8	0.0034	0.0113	0.7639	0.7351	8873.96
rs11154792	T	C	6	135473333	MYB	Beta thalassemia/hemoglobin E disease (20183929), Fetal hemoglobin levels in sickle cell anemia (25372704), Glycated hemoglobin levels (24647736), HbA2 levels (23043469), Hematocrit (19862010), Hematological and biochemical traits (20139978), Hematological parameters (19820697), Hematology traits (19853236), Hemoglobin levels (26366553), Hodgkin's lymphoma (24149102), Mean corpuscular hemoglobin …	Known	Single	Erythrocytic	17.89	0.0205	0.0024	7.451e-18	0.7415	60857	-0.0105	0.014	0.4546	0.8719	6845	0.0182	0.0044	2.966e-05	0.6703	18112.3	0.0002	0.0165	0.9903	0.8878	7571.95
rs592423	A	C	6	139882386	CITED2	HDL cholesterol (20686565), Mean corpuscular hemoglobin (19862010, 23263863, 28017375, 20139978), Mean corpuscular volume (19862010, 20139978, 23263863, 28017375), Red blood cell traits (23222517), HDL cholesterol (24097068), Triglycerides (25961943)	Novel	Single	Erythrocytic	4.5	0.0091	0.0017	3.959e-08	0.4566	107880	0.0052	0.0089	0.5586	0.6054	7212	0.0016	0.0042	0.7002	0.6905	20834.8	-0.0059	0.011	0.5924	0.3186	8873.37
rs2191349	T	G	7	15030834	DGKB	Fasting glucose-related traits (20081858), Fasting plasma glucose (25187374), Vertical cup-disc ratio (28073927), Metabolic syndrome (22399527)	Novel	Single	Glycemic	6.63	0.0086	0.0017	2.093e-07	0.532	111666	0.0093	0.009	0.3009	0.5857	7213	0.0089	0.0041	0.02814	0.6731	20526.8	0.0114	0.0104	0.2739	0.6281	8873.98
rs4607517	A	G	7	44202193	GCK	Glycated hemoglobin levels (19096518, 20858683, 24647736), Fasting plasma glucose (19060907, 25187374), Metabolite levels (21909109, 27005778), Metabolic syndrome (22399527), Fasting glucose-related traits (20081858), Fasting glucose-related traits (interaction with BMI) (22581228), Glycemic traits (23575436)	Known	Multiple	Glycemic	51.28	0.0306	0.0024	8.755e-38	0.2017	86837	0.046	0.0148	0.001949	0.0972	7390	0.0377	0.0049	9.239e-15	0.2492	17984	0.0543	0.0159	0.0006518	0.1214	7105
rs3824065	C	T	7	44213783	GCK	Glycated hemoglobin levels (19096518, 20858683, 24647736), Fasting plasma glucose (19060907, 25187374), Metabolite levels (21909109, 27005778), Metabolic syndrome (22399527), Fasting glucose-related traits (20081858), Fasting glucose-related traits (interaction with BMI) (22581228), Glycemic traits (23575436)	Novel	Multiple	Glycemic	31.87	0.0192	0.0016	4.219e-35	0.5557	120990	0.0169	0.0128	0.1877	0.7731	7040	0.0101	0.005	0.04198	0.5701	13326	0.017	0.0105	0.106	0.5745	8405.91
rs6474359	T	C	8	41668351	ANK1	Glycated hemoglobin levels (20858683, 24647736), Type 2 diabetes (22456796, 26818947), mean corpuscular hemoglobin concentration (28017375)	Known	Multiple	Unclassified	14.88	0.0436	0.0053	1.504e-16	0.953	95687	0.0142	0.01	0.1556	0.7376	7179	-0.0276	0.0095	0.003768	0.8622	19317	0.0052	0.0324	0.8723	0.9702	8407
rs4737009	A	G	8	41749562	ANK1	Glycated hemoglobin levels (20858683, 24647736), Type 2 diabetes (22456796, 26818947), mean corpuscular hemoglobin concentration (28017375)	Known	Multiple	Erythrocytic	32.08	0.0212	0.002	4.484e-27	0.2531	120823	0.0068	0.0089	0.4443	0.5412	7211	0.0255	0.004	1.11e-10	0.4977	20834	0.0089	0.0139	0.5227	0.221	8405.47
rs6980507	A	G	8	42502241	SLC20A2	-	Novel	Single	Erythrocytic	8.73	0.0097	0.0018	3.579e-08	0.4014	108044	-0.014	0.0086	0.103	0.4612	7211	0.0148	0.0036	4.987e-05	0.4724	20834.5	0.0222	0.0111	0.04588	0.2969	8873.86
rs11558471	A	G	8	118254914	SLC30A8	Glycated hemoglobin levels (19096518), Type 2 diabetes (17463246, 19401414, 17463248, 17463249, 20581827, 22693455, 24509480, 26818947, 27189021), Proinsulin levels (21873549), Fasting glucose-related traits (20081858), Fasting glucose-related traits (interaction with BMI) (22581228), Fasting plasma glucose (25187374), Asthma (21814517)	Known	Single	Glycemic	23.26	0.015	0.0017	1.38e-19	0.6745	121354	0.0193	0.0153	0.2058	0.9059	7211	0.0213	0.0038	1.348e-08	0.5391	20705.7	0.0096	0.0117	0.4127	0.7593	8874
rs2383208	A	G	9	22122076	MTAP	Cutaneous nevi (19578365), Melanoma (21983787), Coronary heart disease (21606135), Pediatric bone mineral content (radius) (26041818)	Novel	Single	Glycemic	11.74	0.0142	0.0021	7.042e-12	0.7992	113265	0.0053	0.0105	0.6139	0.8147	7559	0.012	0.0038	0.001375	0.5721	20623.8	0.0133	0.0139	0.3395	0.8423	8401
rs7040409	C	G	9	90693056	C9orf47	-	Novel	Single	Erythrocytic	11.29	0.0284	0.0037	2.563e-14	0.8953	106582	0.0042	0.0099	0.6714	0.7372	7168	Data not available for this SNP in this ancestry					0.0416	0.0579	0.4725	0.9762	6887
rs1467311	G	A	9	109576753	KLF4	Breast cancer (21263130), Prostate cancer (23023329), Cotinine glucuronidation (25293881), Cutaneous malignant melanoma (26237428)	Novel	Single	Unclassified	8.72	0.0086	0.0017	2.093e-07	0.3508	118271	-0.0064	0.0115	0.5784	0.1455	7555	0.0236	0.0045	1.21e-07	0.2582	20798	0.0073	0.0125	0.5599	0.1995	8872
rs579459	C	T	9	135143989	ABO	Activated partial thromboplastin time (22703881), Allergy (27182965), Angiotensin-converting enzyme activity (20066004), Blood metabolite levels (24816252, 24816252), Childhood ear infection (27182965), Cholesterol, total (20686565, 24097068, 26582766, 25961943), Clinical laboratory measurements (27897004), Coagulation factor levels (23267103), Coronary artery disease or stroke (26343387, 2426232…	Novel	Single	Glycemic	10.14	0.0107	0.0019	9.422e-09	0.2389	120555	0.0267	0.0127	0.03592	0.1345	7212	0.0164	0.0045	0.0002355	0.2639	20784.9	0.0283	0.0148	0.05629	0.1404	8406.96
rs4745982	T	G	10	70759849	HK1	Glycated hemoglobin levels (19096518, 20858683), Hemoglobin (19862010, 28017375), Hematocrit (19862010), Mean corpuscular hemoglobin (20139978), Mean corpuscular volume (20139978), Red blood cell count (20139978), Red blood cell traits (23222517), Glycemic traits (pregnancy) (23903356)	Known	Multiple	Erythrocytic	63.05	0.0954	0.0056	2.87e-65	0.8726	69523	-0.004	0.0209	0.8483	0.9233	7040	Data not available for this SNP in this ancestry					0.2363	0.0813	0.003673	0.9677	3899
rs10823343	A	G	10	70761019	HK1	Glycated hemoglobin levels (19096518, 20858683), Hemoglobin (19862010, 28017375), Hematocrit (19862010), Mean corpuscular hemoglobin (20139978), Mean corpuscular volume (20139978), Red blood cell count (20139978), Red blood cell traits (23222517), Glycemic traits (pregnancy) (23903356)	Novel	Multiple	Unclassified	49.45	0.0325	0.0021	1.679e-55	0.7223	109104	0.0004	0.0091	0.9649	0.4405	7213	0.0082	0.0072	0.2545	0.7845	13005	0.015	0.0105	0.1538	0.6169	8407
rs17747324	C	T	10	114742493	TCF7L2	Type 2 diabetes (17293876, 17460697, 17554300, 17668382, 18372903, 19056611, 19401414, 17463248, 17463246, 17463249, 22101970, 20581827, 22693455, 25102180, 23209189, 23945395, 24390345, 24509480, 23300278, 26818947, 27189021, 19734900, 25673412), Type 2 diabetes and other traits (19734900), Bipolar disorder (body mass index interaction) (24322204), Body mass index (25673413), Breast cancer (2353…	Known	Single	Glycemic	8.49	0.0149	0.0023	6.122e-11	0.2489	87696	-0.0042	0.0189	0.824	0.0711	7040	0.0026	0.0137	0.8493	0.1412	17947.9	0.0133	0.0133	0.3182	0.2007	7571.67
rs3782123	C	A	11	195198	BET1L	Mean platelet volume (19820697), Uterine fibroids (21460842), Platelet count (24026423),	Novel	Single	Unclassified	9.51	0.0126	0.002	1.509e-10	0.3205	105906	0.0131	0.0097	0.1767	0.6326	7040	0.0116	0.005	0.0195	0.5894	13006	0.0013	0.01	0.8967	0.4826	8406
rs2237896	G	A	11	2815016	KCNQ1	Type 2 diabetes (18711367, 18711366, 19401414, 21799836, 20174558, 20581827, 25102180, 24101674, 23945395, 24390345, 24509480, 26818947), Body mass index (24861553), Electrocardiographic traits (20062063), Glomerular filtration rate in non diabetics (creatinine) (26831199), Gout (25967671), Height (20881960, 25282103), QT interval (19305408, 19305409, 24952745)	Novel	Single	Glycemic	6.07	0.0116	0.0038	0.002464	0.9159	109709	-0.0092	0.0403	0.8194	0.963	3629	0.0251	0.0049	2.478e-07	0.6145	13317	-0.0224	0.0361	0.5345	0.9771	6721
rs174577	C	A	11	61361390	FADS2	C-reactive protein levels or LDL-cholesterol levels (pleiotropy) (27286809), Cholesterol, total (19060911, 20686565, 24097068, 25961943), Colorectal cancer (24836286), Glycerophospholipid levels (26068415), HDL cholesterol (19060906, 20686565, 24097068, 25961943), Inflammatory bowel disease (23128233), Iron status biomarkers (transferrin levels) (25352340), Laryngeal squamous cell carcinoma (2519…	Novel	Single	Glycemic	8.45	0.0083	0.0017	5.448e-07	0.6485	119782	0.0178	0.0089	0.04524	0.6344	7211	0.0177	0.004	7.539e-06	0.5111	20009	-0.0059	0.0136	0.665	0.8269	8873.97
rs11603334	G	A	11	72110633	ARAP1	Proinsulin levels (21873549), Rheumatoid arthritis (22446963), Fasting glucose-related traits (interaction with BMI) (22581228)	Novel	Single	Glycemic	6.53	0.012	0.0021	6.853e-09	0.815	120520	-0.008	0.027	0.7668	0.949	3629	0.0068	0.0077	0.3773	0.8409	18948.9	0.0021	0.0215	0.9223	0.8249	7354
rs10830963	G	C	11	92348358	MTNR1B	Fasting plasma glucose (19060909, 19060907, 19651812, 22508271, 25187374), Fasting glucose-related traits (20081858), Fasting glucose-related traits (interaction with BMI) (22581228), Metabolite levels (21909109, 22286219, 27005778), Adverse response to radiation therapy (23719583), Diabetes (gestational) (22233651), Glucose homeostasis traits (25524916), Glycated hemoglobin levels (20858683), Gl…	Known	Single	Glycemic	26.64	0.0196	0.002	2.225e-23	0.2938	100954	-0.0246	0.0178	0.1664	0.0771	6577	0.0223	0.0039	7.035e-09	0.4542	20379.9	0.0236	0.0125	0.05947	0.3639	8871.3
rs11224302	C	T	11	99961814	CNTN5	Immune reponse to smallpox (secreted IL-2) (22610502), Waist-hip ratio (25673412)	Novel	Single	Erythrocytic	6.4	0.0146	0.0029	4.762e-07	0.869	87297	0.0309	0.0296	0.2965	0.9777	7213	0.012	0.0045	0.007127	0.7132	18422	-0.0096	0.0158	0.5442	0.8734	7104
rs2110073	T	C	12	6946143	PHB2	Red blood cell fatty acid levels (25500335)	Novel	Single	Unclassified	7.18	0.0153	0.0028	4.436e-08	0.1097	119835	0.0114	0.0088	0.1946	0.5693	7210	0.0216	0.0098	0.02801	0.0604	14666.8	0.0088	0.0157	0.5758	0.1349	8405.6
rs2408955	T	G	12	46785398	SENP1	-	Novel	Single	Erythrocytic	11.65	0.0124	0.0016	1.422e-15	0.5039	121542	0.0042	0.0089	0.6366	0.6313	7213	-0.0209	0.016	0.1918	0.9125	8831.02	0.0033	0.0101	0.7443	0.626	8874
rs10774625	G	A	12	110394602	ATXN2	Diastolic blood pressure (19430483), Blood pressure (21909110), Retinal vascular caliber (21060863), Hypothyroidism (22493691), Hematocrit (19862010), Beta-2 microglubulin plasma levels (23417110), Platelet count (24026423), Red blood cell traits (23222517), Thyroid peroxidase antibody positivity (24586183), Urate levels (23263486), Inflammatory bowel disease (26192919), Primary biliary cirrhosis…	Novel	Single	Erythrocytic	6.38	0.0088	0.0016	1.464e-08	0.5056	121429	0.001	0.0165	0.9516	0.9106	7040	Data not available for this SNP in this ancestry					0.0702	0.0252	0.005422	0.8721	7354
rs11619319	G	A	13	27385599	PDX1	Fasting glucose-related traits (interaction with BMI) (22581228), Pancreatic cancer (25086665)	Novel	Single	Glycemic	8.38	0.0094	0.0019	4.575e-07	0.2327	120581	0.0157	0.0121	0.1952	0.1704	7040	0.013	0.0036	0.0003668	0.4854	20797.9	0.026	0.013	0.04588	0.1767	8873.97
rs576674	G	A	13	32452302	KL	-	Novel	Single	Glycemic	6.38	0.0099	0.0023	1.387e-05	0.1883	109227	0.022	0.0086	0.0104	0.6034	7564	0.015	0.0059	0.01072	0.273	13328.9	0.0215	0.0128	0.09359	0.1814	8874
rs282587	G	A	13	112399663	ATP11A	Glycated hemoglobin levels (20858683), Interstitial lung disease (23583980)	Known	Single	Unclassified	13.92	0.019	0.0027	1.697e-12	0.1513	88316	0.0261	0.0094	0.005464	0.3164	7213	0.039	0.0125	0.001758	0.1347	10513.9	0.034	0.0203	0.09454	0.0706	7572.04
rs9604573	T	C	13	113571085	GAS6	-	Novel	Single	Unclassified	6.72	0.0101	0.0018	9.599e-09	0.2738	115096	0.0116	0.0117	0.3222	0.23	7021	0.012	0.0057	0.03449	0.2936	13326.9	-0.0141	0.0103	0.1718	0.3984	8406
rs11248914	T	C	16	233563	ITFG3	Mean corpuscular hemoglobin (19862010, 20139978, 28017375), Mean corpuscular volume (19862010, 28017375), Red blood cell traits (23446634, 23696099), Hemoglobin levels (28017375), Red blood cell count (28017375), mean corpuscular hemoglobin concentration (28017375)	Novel	Single	Erythrocytic	10.6	0.0142	0.0019	2.563e-14	0.647	85606	0.0118	0.0085	0.1643	0.6315	7563	0.0023	0.0039	0.5504	0.4406	18469	0.0074	0.0102	0.4689	0.5549	7570
rs1558902	A	T	16	52361075	FTO	Adiposity (21706003), Body fat percentage (26833246), Body mass in chronic obstructive pulmonary disease (21037115), Body mass index (17434869, 18454148, 19079261, 20935630, 22344221, 24064335, 22982992, 23563607, 23583978, 23669352, 24861553, 25953783, 19079260, 25673413), Body mass index (age interaction) (25953783), Breast cancer (23535729, 23535733, 27117709), C-reactive protein levels or HDL…	Novel	Single	Unclassified	6.88	0.0103	0.0019	3.272e-08	0.4128	88319	0.0182	0.0144	0.2077	0.1058	7213	0.0045	0.0056	0.4195	0.2111	18461	0.0273	0.0113	0.01588	0.3276	7104.78
rs4783565	A	G	16	67307691	CDH3	-	Novel	Single	Erythrocytic	6.73	0.0092	0.0018	1.728e-07	0.2941	121334	-0.003	0.0131	0.8193	0.1319	7213	0.0173	0.0055	0.001573	0.2619	17233.6	0.0044	0.0122	0.7188	0.2316	8873.27
rs837763	T	C	16	87381230	CDT1	Mean corpuscular hemoglobin concentration (20139978, 28017375)	Known	Single	Erythrocytic	28.89	0.0172	0.0016	1.679e-28	0.5548	111180	0.0129	0.0093	0.1651	0.5453	7390	0.022	0.0049	6.122e-06	0.5987	13326	0.0043	0.0102	0.6739	0.559	8404
rs9914988	A	G	17	24207230	ERAL1	-	Novel	Single	Erythrocytic	11.34	0.0131	0.002	2.765e-11	0.7877	121502	0.0156	0.009	0.0827	0.6535	7213	0.0124	0.0039	0.001284	0.6149	20829.8	0.0007	0.0103	0.9459	0.6047	8874
rs2073285	C	T	17	73628956	TMC6	-	Novel	Single	Unclassified	6.47	0.0127	0.0033	0.0001267	0.7517	41300	0.0371	0.0159	0.01932	0.8499	6836	0.019	0.0059	0.001229	0.5905	9477	0.0411	0.015	0.006234	0.8608	7102
rs1046896	T	C	17	78278822	FN3KRP	-	Known	Single	Unclassified	71.79	0.028	0.0017	4.456e-64	0.3162	123491	0.0236	0.0101	0.01947	0.2348	7212	0.0225	0.0036	6.979e-10	0.5008	20830.8	0.0517	0.0104	6.962e-07	0.3677	8406
rs11086054	A	T	19	17107737	MYO9B	Height (20881960), Glycated hemoglobin levels (24647736)	Novel	Multiple	Unclassified	9.12	0.0097	0.0022	8.164e-06	0.6753	76374	-0.0051	0.0106	0.6306	0.7815	7213	0.0236	0.004	2.365e-09	0.5685	18012.8	0.0075	0.0129	0.5617	0.778	7104.8
rs17533903	A	G	19	17117523	MYO9B	Height (20881960), Glycated hemoglobin levels (24647736)	Known	Multiple	Erythrocytic	9.912	0.015	0.0022	5.267e-12	0.2428	119537	0.0094	0.01	0.3472	0.2468	7212	-0.001	0.0089	0.9107	0.2225	13323	0.0271	0.0126	0.03179	0.2174	8407
rs4820268	G	A	22	35799537	TMPRSS6	Clinical laboratory measurements (27897004), Glycated hemoglobin levels (20858683), Hematocrit (19862010, 28017375), Hematological and biochemical traits (20139978), Hematological parameters (19820697), Hematology traits (19853236, 23263863), Hemoglobin (19820698, 19862010, 28017375), Hepcidin levels (21785125), Hepcidin/transferrin saturation ratio (27846281), Iron levels (19880490), Iron status…	Known	Single	Erythrocytic	20.79	0.0162	0.0017	1.397e-22	0.4606	109500	-0.0013	0.0097	0.8934	0.2639	7388	0.0141	0.0048	0.003077	0.5492	13328	0.0124	0.01	0.2158	0.5386	8873
rs1050828	T	C	23	153417411	G6PD	Bilirubin levels (19419973), Red blood cell traits (23446634, 23696099), Hemoglobin levels (26366553)	Novel	Single	Erythrocytic	NA	Data not available for this SNP in this ancestry					-0.3819	0.0155	8.23e-135	0.116	4994	Data not available for this SNP in this ancestry					Data not available for this SNP in this ancestry
BETA = effect on HbA1c for each copy of the Effect Allele									BETA = effect on HbA1c for each copy of the Effect Allele
SE = Standard error of effect size									SE = Standard error of effect size
PVAL = p-value from ancestry-specific meta-analysis in METAL									PVAL = p-value from ancestry-specific meta-analysis in METAL
EAF = Frequency of the Effect Allele									EAF = Frequency of the Effect Allele
N = Number of samples included in the meta-analysis									N = Number of samples included in the meta-analysis
Signal: "Single" = single primary signal identified at the locus. "Multiple" = a distinct secondary signal identified at the locus.									Signal: "Single" = single primary signal identified at the locus. "Multiple" = a distinct secondary signal identified at the locus.
*DISEASE/TRAIT (PUBMEDID) for REPORTED GENE(S) with PVALUE_MLOG (-log(p-value)) ≥ 7.3 as reported in the EBI GWAS catalog (https://www.ebi.ac.uk/gwas/downloads) downloaded on 31st May 2017									*DISEASE/TRAIT (PUBMEDID) for REPORTED GENE(S) with PVALUE_MLOG (-log(p-value)) ≥ 7.3 as reported in the EBI GWAS catalog (https://www.ebi.ac.uk/gwas/downloads) downloaded on 31st May 2017
