# Supplementary material for: Impact of common genetic determinants of Hemoglobin A1c on type 2 diabetes risk and diagnosis in ancestrally diverse populations: A transethnic genome-wide meta-analysis
Source: PLoS Med. 2017 Sep 12;14(9):e1002383. doi: 10.1371/journal.pmed.1002383 (PMC5595282; doi:10.1371/journal.pmed.1002383)
Supplement: S6 Table — (XLSX) [file pmed.1002383.s007.xlsx]

## Sheet: S6 Table
S6 Table. Net Reclassification Index of type 2 diabetes (T2D) status by measured glycated hemoglobin (HbA1c) ≥ 6.5% compared to fasting glucose (FG) ≥ 7 mmol/L with and without accounting for erythrocytic genetic variants by ancestry.
A) All ancestries combined
	HbA1c accounting for erythrocytic variants
HbA1c without accounting for erythrocytic variants	<6.5(%)		≥6.5(%)		N up // % up	N down // % down		Up|up - down|down	95%CI		P
	N	row%	N	row%
FG ≥ 7 mmol/L
HbA1c <6.5(%)	385	0.987179	5	0.0128205	5	33
HbA1c ≥6.5(%)	33	0.0875332	344	0.912467	0.0065189	0.0430248	Event NRI =	-0.0365059	-0.0365059	-0.0365059	2.78351e-06
Total N	418		349		767	767
FG < 7 mmol/L
HbA1c <6.5(%)	18328	0.998964	19	0.00103559	19	50
HbA1c ≥6.5(%)	50	0.18797	216	0.81203	0.00102079	0.00268629	Nonevent NRI =	-0.0016655	-0.0016655	-0.0016655	9.49973e-05
Total N	18378		235		18613	18613
total % in category	0.969866		0.0301342				Overall NRI =	-0.0348404	-0.0348404	-0.0348404	7.5131e-06
B) European ancestry
	HbA1c accounting for erythrocytic variants
HbA1c without accounting for erythrocytic variants	<6.5(%)		≥6.5(%)		N up // % up	N down // % down		Up|up - down|down	95%CI		P
	N	row%	N	row%
FG ≥ 7 mmol/L
HbA1c <6.5(%)	314	0.996825	1	0.0031746	1	18
HbA1c ≥6.5(%)	18	0.0841121	196	0.915888	0.00189036	0.0340265	Event NRI =	-0.0321361	-0.0321361	-0.0321361	4.80829e-05
Total N	332		197		529	529
FG < 7 mmol/L
HbA1c <6.5(%)	13322	0.9997	4	0.000300165	4	13
HbA1c ≥6.5(%)	13	0.1625	67	0.8375	0.000298374	0.000969715	Nonevent NRI =	-0.000671341	-0.000671341	-0.000671341	0.0145245
Total N	13335		71		13406	13406
total % in category	0.980768		0.0192321				Overall NRI =	-0.0314648	-0.0314648	-0.0314648	6.78339e-05
C) African American ancestry
	HbA1c accounting for erythrocytic variants
HbA1c without accounting for erythrocytic variants	<6.5(%)		≥6.5(%)		N up // % up	N down // % down		Up|up - down|down	95%CI		P
	N	row%	N	row%
FG ≥ 7 mmol/L
HbA1c <6.5(%)	64	0.941176	4	0.0588235	4	14
HbA1c ≥6.5(%)	14	0.113821	109	0.886179	0.0209424	0.0732984	Event NRI =	-0.052356	-0.052356	-0.052356	0.00921106
Total N	78		113		191	191
FG < 7 mmol/L
HbA1c <6.5(%)	2138	0.994881	11	0.00511866	11	28
HbA1c ≥6.5(%)	28	0.256881	81	0.743119	0.00487157	0.0124004	Nonevent NRI =	-0.00752879	-0.00752879	-0.00752879	0.00324265
Total N	2166		92		2258	2258
total % in category	0.916292		0.0837076				Overall NRI =	-0.0448272	-0.0448272	-0.0448272	0.0226091
D) East Asian ancestry
	HbA1c accounting for erythrocytic variants
HbA1c without accounting for erythrocytic variants	<6.5(%)		≥6.5(%)		N up // % up	N down // % down		Up|up - down|down	95%CI		P
	N	row%	N	row%
FG ≥ 7 mmol/L
HbA1c <6.5(%)	7	1	0	0	0	1
HbA1c ≥6.5(%)	1	0.025	39	0.975	0	0.0212766	Event NRI =	-0.0212766	-0.0212766	-0.0212766	0.158655
Total N	8		39		47	47
FG < 7 mmol/L
HbA1c <6.5(%)	2868	0.998607	4	0.00139276	4	9
HbA1c ≥6.5(%)	9	0.116883	68	0.883117	0.00135639	0.00305188	Nonevent NRI =	-0.00169549	-0.00169549	-0.00169549	0.0827589
Total N	2877		72		2949	2949
total % in category	0.962951		0.0370494				Overall NRI =	-0.0195811	-0.0195811	-0.0195811	0.179101
The event NRI is the net proportion of individuals diagnosed with T2D by FG ≥7 mmol/L who were reclassified from having a measured HbA1c <6.5% to variant-adjusted HbA1c ≥6.5% after accounting for the contribution of erythrocytic loci. The non-event NRI is the net proportion of individuals without T2D by FG <7 mmol/L who were reclassified from having a measured HbA1c ≥6.5% to variant-adjusted HbA1…
Pencina MJ, D'Agostino RB, Sr., D'Agostino RB, Jr., Vasan RS. Evaluating the added predictive ability of a new marker: from area under the ROC curve to reclassification and beyond. Statistics in medicine. 2008;27(2):157-72; discussion 207-12. doi: 10.1002/sim.2929. PubMed PMID: 17569110.
