# Supplementary material for: Impact of common genetic determinants of Hemoglobin A1c on type 2 diabetes risk and diagnosis in ancestrally diverse populations: A transethnic genome-wide meta-analysis
Source: PLoS Med. 2017 Sep 12;14(9):e1002383. doi: 10.1371/journal.pmed.1002383 (PMC5595282; doi:10.1371/journal.pmed.1002383)
Supplement: S7 Table — (XLSX) [file pmed.1002383.s008.xlsx]

## Sheet: S7 Table
S7 Table. Association of genetic score-glycemic (GS-G) and genetic score erythrocytic (GS-E) with incident type 2 diabetes (T2D) over a decade-long follow-up period by cohort and ancestry.
		European ancestry
		InterAct						FHS						ARIC*						MESA*
Model	Variable	HR	SE	95%CI		P	N	OR	SE	95%CI		P	N	OR	SE	95%CI		P	N	OR	SE	95%CI		P	N
GS-G+GS-E+GS-U	GS-G	1.05	0.01	1.04	1.06	4.86e-22	16687	1.08	0.03	1.02	1.14	0.005	1705	1.05	0.02	1.02	1.09	0.001	6128	1.06	0.03	1	1.12	0.048	1741
	GS-E	1	0.01	0.99	1.02	0.707	16687	0.94	0.04	0.87	1	0.066	1705	0.99	0.02	0.95	1.02	0.454	6128	0.95	0.04	0.89	1.02	0.169	1741
	GS-U	1.01	0.01	0.99	1.02	0.302	16687	1.08	0.03	1.01	1.15	0.031	1705	1.01	0.02	0.97	1.05	0.591	6128	1	0.03	0.94	1.07	0.887	1741
GS-G	GS-G	1.05	0.01	1.04	1.06	5.45e-22	16687	1.08	0.03	1.02	1.14	0.005	1705	1.05	0.02	1.02	1.09	0.001	6128	1.06	0.03	1	1.12	0.045	1741
GS-E	GS-E	1	0.01	0.99	1.02	0.552	16687	0.95	0.03	0.89	1.02	0.127	1705	0.99	0.02	0.95	1.03	0.536	6128	0.96	0.03	0.9	1.03	0.219	1741
GS-U	GS-U	1.01	0.01	0.99	1.02	0.348	16687	1.07	0.03	1	1.14	0.0527	1705	1.01	0.02	0.97	1.05	0.71	6128	0.99	0.04	0.92	1.06	0.748	1741
GS-E + HbA1c (continuous)	GS-E	0.99	0.01	0.97	1	0.114	16323	0.93	0.04	0.87	1	0.0469	1705	0.93	0.02	0.89	0.96	0.0019	6128	0.88	0.05	0.8	0.96	0.00369	1578
GS-E + HbA1c (binary ≥ 5.7vs.< 5.7)	GS-E	0.96	0.01	0.95	0.98	5.95e-07	16323	0.94	0.04	0.87	1	0.0657	1705	0.95	0.02	0.91	0.99	0.0078	6128	0.91	0.04	0.84	0.99	0.0276	1578
		African ancestry												Asian ancestry
		ARIC*						MESA						MESA*						SCHS
Model	Variable	OR	SE	95%CI		P	N	OR	SE	95%CI		P	N	OR	SE	95%CI		P	N	OR	SE	95%CI		P	N
GS-G+GS-E+GS-U	GS-G	0.99	0.04	0.92	1.06	0.742	1088	1.01	0.04	0.93	1.09	0.816	818	1.01	0.052	0.91	1.11	0.897	396	1.05	0.01	1.03	1.08	1.21e-06	4678
	GS-E	0.97	0.01	0.95	1	0.033	1088	0.98	0.016	0.95	1.02	0.331	818	1.05	0.059	0.93	1.18	0.435	396	1.02	0.01	0.99	1.05	0.112	4678
	GS-U	1.04	0.04	0.96	1.12	0.358	1088	1.15	0.04	1.06	1.24	0.001	818	0.95	0.06	0.84	1.07	0.36	396	1.03	0.01	1	1.05	0.0418	4678
GS-G	GS-G	0.98	0.04	0.91	1.06	0.66	1088	1.01	0.039	0.94	1.09	0.783	818	1.01	0.051	0.92	1.12	0.806	396	1.05	0.01	1.03	1.08	1.29e-06	4678
GS-E	GS-E	0.97	0.01	0.95	1	0.031	1088	0.99	0.02	0.96	1.02	0.488	818	1.07	0.06	0.96	1.2	0.245	396	1.02	0.01	0.99	1.05	0.131	4678
GS-U	GS-U	1.04	0.04	0.96	1.12	0.322	1088	1.15	0.04	1.07	1.24	0.00028	818	0.92	0.06	0.81	1.04	0.177	396	1.03	0.01	1	1.06	0.0406	4678
GS-E + HbA1c (continuous)	GS-E	0.91	0.02	0.88	0.94	1.84e-09	1088	0.87	0.022	0.84	0.91	1.45e-09	758	1.07	0.073	0.93	1.23	0.361	388	-	-	-	-	-	-
GS-E + HbA1c (binary ≥ 5.7 vs. < 5.7)	GS-E	0.93	0.01	0.9	0.96	4.67e-07	1088	0.92	0.02	0.89	0.96	3.66e-05	758	1.05	0.064	0.93	1.19	0.427	388	-	-	-	-	-	-
All effects were adjusted for age, sex and other cohort-specific variables (InterAct: 10 principal components and center; FHS: familial correlation). SCHS did not have HbA1c measured at baseline for participants who developed T2D, thus we were unable to perform models that include HbA1c in SCHS. GS-G: glycemic genetic score; GS-E: erythrocytic genetic score; GS-U: unclassified genetic score; OR: …
