# Supplementary material for: Impact of common genetic determinants of Hemoglobin A1c on type 2 diabetes risk and diagnosis in ancestrally diverse populations: A transethnic genome-wide meta-analysis
Source: PLoS Med. 2017 Sep 12;14(9):e1002383. doi: 10.1371/journal.pmed.1002383 (PMC5595282; doi:10.1371/journal.pmed.1002383)
Supplement: S9 Table — (XLSX) [file pmed.1002383.s010.xlsx]

## Sheet: S9 Table
S9 Table. Mean difference in glycated hemoglobin (HbA1c) between the top and bottom 5 percentile of Genetic Score-Total (GS-Total) by ancestry.
			GS-Total
Ancestry	Cohort	HbA1c (%-points)	Bottom 5 percentile	5 to 95 percentile	Top 5 percentile	All
European	FHS
		mean	5.06035	5.25522	5.43163	5.25429
		SD	0.58862	0.62194	0.56456	0.620028
		N	86	1533	86	1705
	InterAct
		mean	5.31457	5.47077	5.64383	5.4717
		SD	0.456193	0.45134	0.518309	0.458087
		N	473	8583	478	9534
	ARIC
		mean	5.24	5.45	5.56	5.44
		SD	0.44	0.53	0.46	0.52
		N	326	5851	326	6503
	MESA
		mean	5.19	5.36	5.57	5.36
		SD	0.37	0.42	0.68	0.43
		N	139	1994	87	2220
African American	ARIC
		mean	5.05	5.84	5.95	5.81
		SD	0.56	0.74	0.6	0.75
		N	62	1108	62	1232
	MESA
		mean	4.9	5.66	5.79	5.62
		SD	0.41	0.56	0.47	0.58
		N	71	1056	44	1171
East Asian	MESA
		mean	5.52	5.55	5.52	5.54
		SD	0.38	0.52	0.27	0.51
		N	32	548	24	604
	SCHS
		mean	5.466	5.542	5.566	5.539
		SD	0.277878	0.288241	0.257894	0.286697
		N	100	1792	100	1992
European	FHS, InterAct, ARIC MESA	pooled mean	5.25257	5.43331	5.59061	5.43038
		pooled SD	0.453193	0.491371	0.520664	0.491635
		N	1024	17961	977	19962
African American	ARIC, MESA	pooled mean	4.96992	5.75216	5.88358	5.71741
		pooled SD	0.485646	0.658342	0.549989	0.672549
		N	133	2164	106	2403
East Asian	MESA, SCHS	pooled mean	5.47909	5.54387	5.5571	5.53923
		pooled SD	0.305347	0.356241	0.260219	0.351498
		N	132	2340	124	2596
		Difference Top - bottom 5 percentiles	SE	95% CI		P
European	FHS, InterAct, ARIC MESA	0.33804	0.0217933	0.2953	0.38078	2.522e-51
African American	ARIC, MESA	0.91366	0.0670736	0.781523	1.0458	1.353e-31
East Asian	MESA, SCHS	0.07801	0.0355663	0.0079676	0.148052	0.0291876
