# Supplementary material for: Impact of common genetic determinants of Hemoglobin A1c on type 2 diabetes risk and diagnosis in ancestrally diverse populations: A transethnic genome-wide meta-analysis
Source: PLoS Med. 2017 Sep 12;14(9):e1002383. doi: 10.1371/journal.pmed.1002383 (PMC5595282; doi:10.1371/journal.pmed.1002383)
Supplement: S11 Table — (XLSX) [file pmed.1002383.s012.xlsx]

## Sheet: S11 Table
S11 Table. Additional analyses on the association of rs1050828, G6PD variant G202A, with glycated hemoglobin (HbA1c).
A) Association of rs1050828 with glycated hemoglobin per C allele and proportion of additional variance explained over age and sex, and stratified by sex
	rs1050828, per C allele, HbA1c %-points	SE	95%CI	P	N	Variance explained
ARIC
Women	0.24	0.05	0.15, 0.34	4.11e-06	817	0.025
Men	0.44	0.06	0.33, 0.56	1.63e-14	415	0.1295
Combined	0.34	0.04	0.27, 0.42	1.86e-18	1232	0.0592
MESA
Women	0.41	0.05	0.31, 0.51	4.45e-15	649	0.0962
Men	0.42	0.04	0.35, 0.49	7.76e-29	572	0.1994
Combined	0.42	0.03	0.36, 0.48	5.67e-42	1211	0.1442
B) Association of rs1050828 with glycated hemologbin excluding individuals with anemia in ARIC
	rs1050828, per C allele, HbA1c %-points	SE	95%CI	P	N
Women with Hb ≥ 12 g/dL	0.24	0.07	0.1, 0.38	0.000215	620
Men with Hb ≥ 13 g/dL	0.42	0.06	0.3, 0.54	2.23e-10	361
Combined	0.33	0.05	0.23, 0.43	9.77e-13	981
C) Mean difference in glycated hemoglobin between C and T rs1050828 genotype in ARIC and MESA
rs1050828 genotype	Mean difference in HbA1c (%-points)	SE	95%CI	P	N
CC vs. CT	0.25988	0.0429133	0.18, 0.34	1.777e-09	1446
CC vs. TT	0.67606	0.148358	0.38, 0.97	5.759e-06	1123
C vs. T	0.80829	0.0769508	0.66, 0.96	1.55e-24	987
D) Association of rs1050828 with estimated residuals from a linear regression of glycated hemoglobin on fructosamine in ARIC
	rs1050828, per C allele, HbA1c %-points	SE	95%CI	P	N
Estimated residual	0.31	0.03	0.25, 0.37	6.39e-19	1184
ARIC	rs1050828	N	Mean estimated residuals (%-points)	SE
Women	CC	561	0.09	0.0244876
	CT	211	-0.13	0.0502553
	TT	13	-0.46	0.21356
Men	C	351	0.04	0.035762
	T	48	-0.71	0.0822724
E) Mean glycated hemoglobin by rs1050828 genotype in ARIC and MESA
MESA	rs1050828	N	Mean HbA1c (%-points)	SE
Women	CC	519	5.76898	0.0277048
	CT	123	5.38211	0.0654191
	TT	7	5.11429	0.135275
Men	C	504	5.79008	0.0366827
	T	68	5.03382	0.105503
ARIC
Women	CC	584	5.89	0.0281386
	CT	220	5.68	0.0566328
	TT	13	5.18	0.21356
Men	C	366	5.02	0.0381577
	T	49	5.9	0.0771429
MESA, ARIC combined
Women	CC	1103	5.83306	0.0197966
	CT	343	5.57318	0.0432461
	TT	20	5.157	0.147981
Men	C	870	5.83632	0.0266328
	T	117	5.02803	0.069349
F) Association of rs1050828 with erythrocytic indices in the Continental Origins and Genetic Epidemiology (COGENT) Network*, and with fasting glucose and fasting insulin in African American Glycemic and InsuLin genetic Epidemiology (AAGILE) consortium
Phenotype	rs1050828, change in trait per C allele	P	N
Hematocrit (%)	0.48	4.84e-15	12005
Hemoglobin (g/dL)	0.17	6.71e-16	11991
MCV (fL)	-1.68	2.52e-11	2844
RDW (%)	0.03	1.7e-11	2771
HbA1c (%)	0.38	2e-137	4994
FG (mmol/L)	0.004	0.75	12191
Fasting insulin (log)	-0.02	0.05	11568
*Chen Z, Tang H, Qayyum R, et al. Genome-wide association analysis of red blood cell traits in African Americans: the COGENT Network. Human molecular genetics 2013;22:2529-38.
